# Supplementary material for: Host Environment Shapes S. aureus Social Behavior as Revealed by Microscopy Pattern Formation and Dynamic Aggregation Analysis
Source: Microorganisms. 2022 Feb 28;10(3):526. doi: 10.3390/microorganisms10030526 (PMC8949161; doi:10.3390/microorganisms10030526)
Supplement: Supplementary file 1 [file microorganisms-10-00526-s001.zip]

Archive with 4 entries (4 files):
- microorganisms-1580801-supplementary.pdf
- MovieS1.mp4
- MovieS2.mp4
- MovieS3.mp4
